# Supplementary material for: Collection of environmental DNA from stemflow for monitoring arboreal biodiversity: Preliminary validation using lichens
Source: MethodsX. 2023 Oct 18;11:102448. doi: 10.1016/j.mex.2023.102448 (PMC10630645; doi:10.1016/j.mex.2023.102448)
Supplement: Supplementary file 1 — File S1. The 3D design file (STL) of the entire backflow prevention unit. [file mmc1.zip]

Archive with 1 entries (1 files):
- S1_entire backflow prevention unit.stl
