# Supplementary material for: Collection of environmental DNA from stemflow for monitoring arboreal biodiversity: Preliminary validation using lichens
Source: MethodsX. 2023 Oct 18;11:102448. doi: 10.1016/j.mex.2023.102448 (PMC10630645; doi:10.1016/j.mex.2023.102448)
Supplement: Supplementary file 2 — File S2. The 3D design file (STL) of the top of backflow prevention unit (part A). [file mmc2.zip]

Archive with 1 entries (1 files):
- S2_backflow prevention unit (partA).stl
