# Supplementary material for: Collection of environmental DNA from stemflow for monitoring arboreal biodiversity: Preliminary validation using lichens
Source: MethodsX. 2023 Oct 18;11:102448. doi: 10.1016/j.mex.2023.102448 (PMC10630645; doi:10.1016/j.mex.2023.102448)
Supplement: Supplementary file 4 — Table S1. Reference database used for taxonomic assignment. [file mmc4.xlsx]

## Sheet: Sheet1
Species	Locality	specimen voucher	collector	Genbank accession number
Amandinea punctata	South Korea	163344 (KoLRI 041589)	Kondratyuk S. Y.	MF398994
Candelaria concolor	Canada	personal:hb. Haughland:UoA-CC-2019-96	Sydney Toni & Alessandra Hood	ON116022
Canoparmelia aptata	South Korea	KoLRI013328	-	KM250224
Chrysothrix xanthina	South Africa	Curtis (B 60 0202469)	-	MH714516
Dirinaria applanata	Japan: Chiba	CBM:Sakata 6044	Ayumi Sakata	LC771175
Flavoparmelia caperata	Japan	TNS:YO6863	Yoshihito Ohmura	LC669627
Graphis scripta	-	45918	James Lendemer	MK092086
Hyperphyscia adglutinata	-	BCN-Lich 15516	-	GU247153
Hyperphyscia crocata	Japan	TNS:YO7701	Yoshihito Ohmura	LC669636
Kashiwadia orientalis	Japan: Chiba	Sakata 5890	Ayumi Sakata	LC773249
Lecanora argentata	-	-	-	MN654584
Lecanora fulvastra	Japan	CBM:Sakata 3591	Ayumi Sakata	LC269720
Lecanora imshaugii	-	-	-	JQ782717
Lecanora leprosa	Thailand	-	-	JQ782721
Lecanora pulverulenta	Japan	TNS:YO7700	Yoshihito Ohmura	LC669640
Lecanora pulverulenta	Japan	TNS:YO7700	Yoshihito Ohmura	LC669640
Lecidella euphorea	-	-	-	HQ650596
Lepraria cupressicola	Japan	TNS:YO7702	Yoshihito Ohmura	LC669648
Lepraria cupressicola	Japan	TNS:YO7702	Yoshihito Ohmura	LC669648
Parmelinopsis minarum	South Korea	KoLRI001017	-	KM250245
Parmotrema austrosinese	Japan: Chiba	CBM:Sakata 5664	Ayumi Sakata	LC773250
Parmotrema clavuliferum	South Korea	K.H. Moon 13397	-	KU354438
Parmotrema clavuliferum	South Korea	K.H. Moon 13920	-	KU354444
Parmotrema reticulatum	Portugal	MAF-Lich 20577	-	KX457730
Parmotrema tinctorum	Japan: Chiba	Sakata 5823	Ayumi Sakata	LC773248
Parmotrema tinctorum	Japan: Chiba	Sakata 3545	Ayumi Sakata	LC461188
Phaeophyscia limbata	Japan	TNS:YO6847	Yoshihito Ohmura	LC669666
Phaeophyscia limbata	Japan: Hokkaido	-	-	LC700480
Phaeophyscia rubropulchra	Japan	TNS:YO7690	Yoshihito Ohmura	LC669671
Phaeophyscia spinellosa	Japan: Akita	CBM:FL-41438	Harada Hiroshi et al.	LC547498
Physciella melanchra	Japan	TNS:YO6841	Yoshihito Ohmura	LC669677
Punctelia borreri	Japan	TNS:YO6831	Yoshihito Ohmura	LC669679
